# Supplementary material for: Effects of Dispersants and Biosurfactants on Crude-Oil Biodegradation and Bacterial Community Succession
Source: Microorganisms. 2021 Jun 1;9(6):1200. doi: 10.3390/microorganisms9061200 (PMC8229435; doi:10.3390/microorganisms9061200)
Supplement: Supplementary file 1 [file microorganisms-09-01200-s001.zip]

Archive with 11 entries (11 files):
- Figure S1.png
- Figure S2.png
- Figure S3.png
- Figure S4.png
- Figure S5.png
- Figure S6.png
- Figure S7.png
- Figure S8.png
- Figure S9.png
- Table S1.pdf
- Table S2.pdf
